# Supplementary material for: Antibiotic Misuse Behaviours of Older People: Confirmation of the Factor Structure of the Antibiotic Use Questionnaire
Source: Antibiotics (Basel). 2023 Apr 6;12(4):718. doi: 10.3390/antibiotics12040718 (PMC10135189; doi:10.3390/antibiotics12040718)
Supplement: Supplementary file 1 [file antibiotics-12-00718-s001.zip]

Archive with 1 entries (1 files):
- antibiotics-2140508-supplementary.pdf
